# Supplementary material for: Early weaning and biological sex shape long-term immune and metabolic responses in pigs
Source: Sci Rep. 2023 Sep 23;13:15907. doi: 10.1038/s41598-023-42553-9 (PMC10517948; doi:10.1038/s41598-023-42553-9)
Supplement: Supplementary file 2 — Supplementary Tables. [file 41598_2023_42553_MOESM2_ESM.xlsx]

## Sheet: Supp. Table 1 CBC Results Summ.
Supplemental Table 1: Summary of complete blood count results.
Complete Blood Count (CBC)			Late weaned																								Early Weaned
			Females								Intact Males								Castrated Males								Females								Intact Males								Castrated Males
			Saline				LPS				Saline				LPS				Saline				LPS				Saline				LPS				Saline				LPS				Saline				LPS
			0 h	2 h	4 h		0 h	2 h	4 h		0 h	2 h	4 h		0 h	2 h	4 h		0 h	2 h	4 h		0 h	2 h	4 h		0 h	2 h	4 h		0 h	2 h	4 h		0 h	2 h	4 h		0 h	2 h	4 h		0 h	2 h	4 h		0 h	2 h	4 h
RBC	x10^6/uL		6.76 ± 0.14	6.73 ± 0.21	5.80 ± 0.19		7.08 ± 0.17	7.11 ± 0.15	6.99 ± 0.31		6.93 ± 0.16	6.49 ± 0.32	5.91 ± 0.26		6.39 ± 0.49	7.01 ± 0.17	6.98 ± 0.28		6.03 ± 0.61	6.52 ± 0.15	5.37 ± 0.11		6.75 ± 0.14	7.16 ± 0.08	7.05 ± 0.09		6.83 ± 0.10	6.80 ± 0.15	5.86 ± 0.30		6.71 ± 0.15	6.70 ± 0.32	6.99 ± 0.19		6.38 ± 0.27	6.32 ± 0.28	5.34 ± 0.23		6.50 ± 0.16	6.63 ± 0.11	6.98 ±0.26		7.03 ± 0.30	7.16 ± 0.16	5.90 ± 0.09		6.59 ± 0.34	7.04 ± 0.16	6.97 ± 0.26
Hgb	g/dL		11.78 ± 0.30	11.70 ± 0.41	10.15 ± 0.42		12.58 ± 0.34	12.61 ± 0.26	12.31 ± 0.53		12.24 ± 0.26	11.51 ± 0.52	10.46 ± 0.53		11.45 ± 0.90	12.56 ± 0.36	12.28 ± 0.49		10.85 ± 1.04	11.47 ± 0.31	9.47 ± 0.28		12.14 ± 0.14	12.99 ± 0.12	12.69 ± 0.19		12.46 ± 0.18	12.38 ± 0.24	10.70 ± 0.53		12.21 ± 0.27	11.96 ± 0.63	12.50 ± 0.41		11.52 ± 0.41	11.40 ± 0.42	9.62 ± 0.33		11.70 ± 0.14	12.09 ± 0.06	12.64 ± 0.37		12.48 ± 0.52	12.83 ± 0.23	10.43 ± 0.16		11.91 ± 0.62	12.74 ± 0.28	12.58 ± 0.47
Hct Spun	%		37.55 ± 0.95	36.11 ± 1.56	31.64 ± 1.56		39.38 ± 0.87	39.00 ± 0.82	38.50 ± 1.68		38.00 ± 0.90	35.43 ± 1.49	32.29 ± 1.78		35.00 ± 2.67	37.86 ± 1.60	38.83 ± 1.62		33.17 ± 3.29	35.67 ± 1.28	29.43 ± 0.65		37.25 ± 0.59	39.11 ± 0.82	38.75 ± 0.41		39.14 ± 0.40	39.40 ± 0.93	34.00 ± 1.90		37.70 ± 0.91	37.38 ± 1.78	40.00 ± 1.70		35.60 ± 1.21	34.40 ± 1.44	37.20 ± 1.24		35.57 ± 0.48	36.57 ± 0.61	39.75 ± 1.25		38.50 ± 1.49	39.43 ± 0.69	32.71 ± 0.81		36.89 ± 1.96	39.11 ± 1.21	37.44 ± 1.32
Total Retic Pct	%		4.06 ± 0.40	3.73 ± 0.44	3.12 ± 0.33		2.83 ± 0.73	2.34 ± 0.40	2.25 ± 0.57		2.46 ± 0.34	2.50 ± 0.39	1.60 ± 0.14		2.5 ± 0.27	2.70 ± 0.23	2.53 ± 0.36		2.37 ± 0.11	2.35 ± 0.15	1.79 ± 0.27		2.31 ± 0.37	2.70 ± 0.34	2.13 ± 0.31		3.64 ± 0.82	3.42 ± 0.65	2.80 ± 0.45		3.39 ± 0.77	3.69 ± 0.97	2.96 ± 0.84		3.14 ± 0.53	3.08 ± 0.49	2.62 ± 0.47		2.01 ± 0.20	2.90 ± 0.24	2.45 ± 0.13		2.05 ± 0.25	1.81 ± 0.18	1.57 ± 0.24		2.11 ± 0.35	2.77 ± 0.33	2.41 ± 0.34
Total Retic #	x10^4/uL		27.22 ± 2.61	25.08 ± 3.17	18.30 ± 2.09		19.30 ± 4.52	16.54 ± 2.77	14.75 ± 3.14		17.15 ± 2.57	16.68 ± 3.22	9.56 ± 1.18		16.16 ± 2.22	18.90 ± 1.64	17.35 ± 1.85		13.97 ± 1.23	15.34 ± 1.17	9.68 ± 1.38		15.32 ± 2.14	19.26 ± 2.23	14.66 ± 1.99		27.91 ± 4.23	23.42 ± 4.31	16.65 ± 3.32		22.30 ± 4.73	22.74 ± 4.04	21.03 ± 6.70		19.88 ± 3.15	19.47 ± 3.30	13.91 ± 2.34		12.97 ± 1.31	19.31 ± 1.76	17.05 ± 1.01		14.42 ± 2.00	13.05 ± 1.34	9.48 ± 1.55		15.37 ± 1.80	19.25 ± 2.21	16.62 ± 2.21
Platelet	x10^3/uL		409.73 ± 21.32	394.44 ± 25.04	393.27 ± 21.74		393.38 ± 50.88	278.86 ± 42.67	248.00 ± 25.67		354.86 ± 20.29	398.43 ± 47.65	349.57 ± 23.31		337.63 ± 41.24	238.86 ± 21.92	245.50 ± 34.60		322.00 ± 56.27	396.50 ± 33.40	385.86 ± 33.40		383.88 ± 24.45	259.33 ± 16.19	266.63 ± 15.73		411.57 ± 29.75	423.80 ± 27.70	431.14 ± 27.83		352.90 ± 38.86	251.38 ± 24.12	220.22 ± 24.21		381.00 ± 55.24	366.40 ± 53.99	334.80 ± 36.28		302.57 ± 32.49	229.29 ± 35.18	162.63 ± 24.50		377.00 ± 30.60	402.71 ± 48.56	447.71 ± 40.68		331.33 ± 44.66	215.33 ± 24.44	197.11 ± 24.79
Pct *	%		0.35 ± 0.02	0.36 ± 0.02	0.32 ± 0.02		0.38 ± 0.04	0.26 ± 0.04	0.23 ± 0.03		0.30 ± 0.00	0.29 ± 0.01	0.29 ± 0.03		0.28 ± 0.03	0.23 ± 0.03	0.22 ± 0.02		0.30 ± 0.05	0.32 ± 0.03	0.30 ± 0.03		0.35 ± 0.02	0.22 ± 0.02	0.20 ± 0.00		0.30 ± 0.05	0.38 ± 0.04	0.37 ± 0.03		0.32 ± 0.02	0.24 ± 0.02	0.19 ± 0.02		0.32 ± 0.04	0.32 ± 0.04	0.26 ± 0.02		0.27 ± 0.02	0.19 ± 0.03	0.15 ± 0.02		0.33 ± 0.03	0.33 ± 0.03	0.36 ± 0.03		0.29 ± 0.04	0.19 ± 0.02	0.16 ± 0.02
WBC	x10^3/uL		23.62 ± 2.03	20.37 ± 1.55	17.35 ± 0.80		20.41 ± 1.91	5.49 ± 1.16	5.19 ± 1.47		23.31 ± 4.83	19.67 ± 2.84	12.86 ± 1.87		26.38 ± 7.18	9.20 ± 1.66	6.85 ± 2.06		20.75 ± 5.50	23.32 ± 3.90	13.13 ± 1.42		20.21 ± 1.55	7.29 ± 1.92	3.74 ± 0.36		21.46 ± 3.56	21.16 ± 3.90	18.53 ± 2.05		16.11 ± 0.70	4.18 ± 0.68	4.52 ± 0.64		23.70 ± 2.49	23.76 ± 3.82	17.60 ± 1.18		19.13 ± 2.94	9.19 ± 3.16	2.91 ± 0.48		17.08 ± 1.96	16.77 ± 2.03	14.20 ± 1.29		18.52 ± 1.54	3.64 ± 0.37	2.19 ± 0.44
Seg Neut # Manual	x10^3/uL		5.53 ± 0.80	7.62 ± 1.01	7.67 ± 0.77		7.30 ± 0.84	1.03 ± 0.22	2.29 ± 1.10		5.46 ± 0.30	7.40 ± 1.26	6.77 ± 1.39		4.35 ± 0.44	1.04 ± 0.22	2.58 ± 1.25		4.38 ± 0.71	7.60 ± 0.63	5.00 ± .68		5.81 ± 0.64	0.73 ± 0.15	1.58 ± 0.40		6.41 ± 1.31	9.22 ± 2.33	7.91 ± 1.21		5.63 ±0.66	1.19 ± 0.30	2.29 ± 0.44		6.80 ± 0.92	7.18 ± 1.36	6.76 ± 1.41		4.53 ± 0.57	0.87 ± 0.33	0.68 ± 0.16		6.18 ± 0.94	7.62 ± 1.07	6.65 ± 1.09		6.57 ± 1.15	0.49 ± 0.16	0.91 ± 0.35
Band Neut # Manual	x10^3/uL		0.00 ± 0.00	0.02 ± 0.02	0.02 ± 0.02		0.04 ± 0.03	0.06 ± 0.06	0.30 ± 0.14		0.06 ± 0.06	0.03 ± 0.03	0.01 ± 0.01		0.09 ± 0.07	0.11 ± 0.09	0.22 ± 0.13		0.15 ± 0.10	0.10 ± 0.08	0.07 ± 0.04		0.05 ± 0.03	0.04 ± 0.03	0.25 ± 0.13		0.37 ± 0.31	0.14 ± 0.14	0.12 ± 0.12		0.09 ± 0.06	0.05 ± 0.03	0.45 ± 0.13		0.00 ± 0.00	0.12 ± 0.08	0.04 ± 0.04		0.04 ± 0.03	0.07 ± 0.06	0.18 ± 0.07		0.05± 0.04	0.05 ± 0.05	0.00 ± 0.00		0.00 ± 0.00	0.01 ± 0.01	0.03 ± 0.02
Lymphocyte # Manual	x10^3/uL		16.99 ± 1.87	11.87 ± 1.29	9.09 ± 0.76		11.94 ± 1.68	4.26 ± 1.03	2.54 ± 0.48		15.87 ± 4.35	11.53 ± 2.06	5.71 ± 1.02		20.38 ± 7.55	7.84 ± 1.54	3.68 ± 0.67		15.28 ± 4.69	14.58 ± 3.41	7.74 ± 0.95		12.26 ± 1.26	5.59 ± 1.62	1.74 ± 0.72		13.40 ± 2.07	10.18 ± 2.46	9.73 ± 0.91		9.49 ± 0.78	2.84 ± 0.38	1.30 ± 0.18		15.48 ± 2.33	15.28 ± 2.77	9.88 ± 0.87		13.50 ± 2.37	8.16 ± 3.15	1.98 ± 0.31		9.81 ± 1.31	8.33 ± 1.04	7.21 ± 0.59		10.58 ± 1.42	2.9 ± 0.34	1.18 ± 0.12
Monocyte # Manual	x10^3/uL		0.61 ± 0.06	0.56 ± 0.08	0.46 ± 0.12		0.55 ± 0.14	0.04 ± 0.02	0.03 ± 0.02		1.13 ± 0.38	0.54 ± 0.16	0.27 ± 0.13		0.65 ± 0.18	0.07 ± 0.05	0.28 ± 0.17		0.35 ± 0.10	0.82 ± 0.23	0.21 ± 0.07		0.59 ± 0.14	0.06 ± 0.02	0.05 ± 0.02		0.76 ± 0.14	0.74 ± 0.21	0.34 ± 0.06		0.40 ± 0.14	0.05 ± 0.04	0.11 ± 0.03		0.82 ± 0.32	0.98 ± 0.59	0.74 ± 0.08		0.8 ± 0.25	0.03 ± 0.02	0.04 ± 0.02		0.59 ± 0.12	0.93 ± 0.29	0.51 ± 0.14		0.86 ± 0.19	0.04 ± 0.02	0.01 ± 0.01
Eosinophil # Manual	x10^3/uL		0.35 ± 0.09	0.16 ± 0.05	0.08 ± 0.04		0.43 ± 0.13	0.06 ± 0.04	0.00 ± 0.00		0.71 ± 0.23	0.14 ± 0.05	0.07 ± 0.05		0.81 ± 0.21	0.07 ± 0.03	0.02 ± 0.02		0.53 ± 0.28	0.23 ± 0.20	0.07 ± 0.04		0.60 ± 0.20	0.06 ± 0.02	0.00 ± 0.00		0.31 ± 0.11	0.16 ± 0.07	0.13 ± 0.06		0.38 ± 0.09	0.03 ± 0.03	0.02 ± 0.02		0.40 ± 0.03	0.14 ± 0.14	0.10 ± 0.06		0.20 ± 0.05	0.04 ± 0.03	0.00 ± 0.00		0.41 ± 0.12	0.11 ± 0.03	0.04 ± 0.03		0.40 ± 0.13	0.03 ± 0.02	0.00 ± 0.00
Basophil # Manual	x10^3/uL		0.19 ± 0.05	0.16 ± 0.06	0.05 ± 0.03		0.15 ± 0.05	0.04 ± 0.03	0.00 ± 0.00		0.09 ± 0.05	0.04 ± 0.04	0.04 ± 0.03		0.07 ± 0.06	0.09 ± 0.03	0.07 ± 0.03		0.03 ± 0.03	0.00 ± 0.00	0.07 ± 0.05		0.11 ± 0.05	0.06 ± 0.03	0.01 ± 0.01		0.21 ± 0.07	0.10 ± 0.08	0.32 ± 0.08		0.10 ± 0.05	0.04 ± 0.03	0.03 ± 0.02		0.18 ± 0.11	0.02 ± 0.02	0.04 ± 0.04		0.03 ±0.03	0.03 ± 0.03	0.01 ± 0.01		0.05 ± 0.03	0.08 ± 0.04	0.02 ± 0.02		0.13 ± 0.06	0.03 ± 0.02	0.01 ± 0.01
Seg Neut Pct Manual	%		23.73 ± 3.45	37.22 ± 3.60	44.09 ± 3.33		36.63 ± 3.79	19.71 ± 3.65	36.57 ± 5.80		27.43 ± 3.61	37.71 ± 4.17	49.29 ± 6.42		21.44 ± 3.17	12.14 ± 2.85	30.50 ± 5.93		23.00 ± 3.09	36.00 ± 4.82	37.71 ± 2.58		29.75 ± 3.57	12.00 ± 2.95	37.13 ± 7.30		29.43 ± 2.13	46.40 ± 5.07	41.56 ± 3.07		34.70 ± 3.45	26.75 ± 3.43	53.63 ± 5.19		29.60 ± 4.55	31.00 ± 5.68	37.40 ± 5.70		25.14 ± 2.94	12.86 ± 3.04	22.63 ± 3.00		36.00 ± 3.47	43.83 ± 2.36	44.00 ± 4.35		35.44 ± 4.81	11.14 ± 3.59	33.67 ± 5.79
Band Neut Pct Manual	%		0.00 ± 0.00	0.11 ± 0.11	0.09 ± 0.09		0.25 ± 0.16	1.14 ± 1.14	6.14 ± 2.04		0.29 ± 0.29	0.14 ± 0.14	0.29 ± 0.29		0.43 ± 0.30	1.57 ± 1.41	3.67 ± 1.59		1.00 ± 0.68	0.50 ± 0.34	0.57 ± 0.30		0.25 ± 0.16	0.63 ± 0.38	6.50 ± 3.37		1.57 ± 1.41	0.60 ± 0.60	0.50 ± 0.50		0.60 ± 0.43	1.38 ± 0.78	11.13 ± 3.17		0.00 ± 0.00	0.40 ± 0.24	0.20 ± 0.20		0.29 ± 0.18	1.29 ± 0.97	5.63 ± 2.03		0.25 ± 0.16	0.33 ± 0.33	0.00 ± 0.00		0.00 ± 0.00	0.43 ± 0.30	2.33 ± 0.83
Lymphocyte Pct Manual	%		71.45 ± 3.50	58.44 ± 4.01	52.45 ± 3.64		57.25 ± 4.20	76.29 ± 4.26	54.95 ± 5.50		64.29 ± 3.22	58.00 ± 3.95	47.29 ± 6.45		70.14 ± 3.98	84.29 ± 3.34	61.00 ± 5.76		72.00 ± 3.75	59.50 ± 4.40	59.00 ± 2.88		63.50 ± 2.85	82.61 ± 3.26	54.75 ± 7.48		63.29 ± 2.82	48.20 ± 6.34	53.71 ± 3.28		59.20 ± 4.39	69.63 ± 3.39	30.99 ± 4.03		64.60 ± 5.12	64.00 ± 5.41	57.20 ± 5.71		69.43 ± 3.28	84.14 ± 3.05	69.13 ± 3.27		57.63 ± 3.94	50.43 ± 3.01	52.44 ± 4.25		56.89 ± 5.29	79.21 ± 3.05	61.33 ± 5.6
Monocyte Pct Manual	%		2.64 ± 0.28	2.67 ± 0.33	2.64 ± 0.65		2.86 ± 0.61	0.71 ± 0.42	0.46 ± 0.34		4.29 ± 0.71	3.00 ± 1.00	2.29 ± 1.02		3.23 ± 0.83	0.43 ± 0.30	3.00 ± 1.03		1.83 ± 0.60	3.33 ± 0.49	1.71 ± 0.64		2.63 ± 0.65	0.93 ± 0.46	0.88 ± 0.30		3.43 ± 0.48	3.80 ± 1.24	1.90 ± 0.27		2.40 ± 0.78	0.75 ± 0.41	2.87 ± 1.01		3.20 ± 0.97	3.80 ± 2.13	4.40 ± 0.75		3.86 ± 0.83	0.29 ± 0.18	1.38 ± 0.63		3.50 ± 0.71	4.99 ± 1.31	3.37 ± 0.81		4.78 ± 1.23	1.12 ± 0.36	0.78 ± 0.46
Eosinophil Pct Manual	%		1.36 ± 0.31	0.78 ± 0.28	0.45 ± 0.21		2.25 ± 0.70	1.14 ± 0.63	0.24 ± 0.16		3.29 ± 0.92	0.86 ± 0.34	0.43 ± 0.30		4.19 ± 1.05	0.71 ± 0.29	0.83 ± 0.48		2.00 ± 0.52	0.67 ± 0.49	0.57 ± 0.30		3.25 ± 1.21	1.33 ± 0.33	0.25 ± 0.16		1.29 ± 0.36	0.60 ± 0.25	0.66 ± 0.28		2.50 ± 0.56	0.75 ± 0.25	0.49 ± 0.28		1.80 ± 0.20	0.60 ± 0.60	0.60 ± 0.40		1.14 ± 0.26	0.86 ± 0.46	0.38 ± 0.26		2.38 ± 0.71	0.70 ± 0.18	0.34 ± 0.18		2.22 ± 0.66	0.94 ± 0.31	0.33 ± 0.17
Basophil Pct Manual	%		0.82 ± 0.23	0.78 ± 0.28	0.27 ± 0.14		0.75 ± 0.25	1.00 ± 0.58	0.29 ± 0.18		0.43 ± 0.20	0.29 ± 0.29	0.43 ± 0.20		0.43 ± 0.30	0.86 ± 0.40	1.00 ± 0.45		0.17 ± 0.17	0.00 ± 0.00	0.43 ± 0.30		0.63 ± 0.26	0.86 ± 0.40	0.50 ± 0.27		1.00 ± 0.31	0.40 ± 0.25	1.67 ± 0.42		0.60 ± 0.31	0.75 ± 0.53	0.75 ± 0.41		0.80 ± 0.49	0.20 ± 0.20	0.20 ± 0.20		0.14 ± 0.14	0.57 ± 0.43	0.88 ± 0.61		0.25 ± 0.16	0.50 ± 0.22	0.17 ± 0.17		0.67 ± 0.29	0.71 ± 0.36	1.56 ± 0.85
N=5-11 animals per experimental group. Data are presented as means ± SEM.

## Sheet: Supp Table 2 CBC Statistics
Supplementary Table 2. Mixed-effects analysis of complete blood count data.
Complete Blood Count Effects		Sex			Wean Age			Treatment			Sex x Wean Age			Sex x Treatment			Wean Age x Treatment			S x WA x Tx
		F (DFn, DFd)	P-Value		F (DFn, DFd)	P-Value		F (DFn, DFd)	P-Value		F (DFn, DFd)	P-Value		F (DFn, DFd)	P-Value		F (DFn, DFd)	P-Value		F (DFn, DFd)	P-Value
RBC	x10^6/uL	F (2, 83.78) = 1.1200	0.3309		F (1, 83.84) = 0.0099	0.9211		F (1,83.84) = 26.4559	<.0001		F (2, 83.78) = 1.5982	0.2084		F (2,83.78) = 0.0859	0.9178		F (1,83.84) = 0.7477	0.3897		F (2,83.78) = 3.2300	0.0442
Hgb	g/dL	F (2,83.22) = 1.0179	0.3658		F (1,83.28) = 0.4979	0.4824		F (1,83.28) = 28.9759	<.0001		F (2,83.22)= 0.9198	0.4026		F (2,83.22) = 0.2165	0.8058		F (1,83.28) = 1.1800	0.2805		F (2,83.22) = 3.1741	0.0469
Hct Spun	%	F (2,82.61) = 3.3107	0.0414		F (1,82.68) = 0.5718	0.4517		F (1,82.68) = 25.1188	<.0001		F (2,82.61) = 0.8802	0.4185		F (2,82.61) = 0.0269	0.9735		F (1,82.68) = 1.6295	0.2053		F (2,82.61) = 3.3902	0.0385
Total Retic Pct	%	F (2,82.51) = 6.3450	0.0027		F (1,82.52) = 0.1731	0.6784		F (1,82.52) = 0.0508	0.8223		F (2,82.51) = 0.3758	0.6879		F (2,82.51) = 0.5992	0.5516		F (1,82.52) = 0.0822	0.7751		F (2,82.51) = 1.7661	0.1774
Total Retic #	x10^4/uL	F (2,82.61) = 7.6320	0.0009		F (1,82.63) = 0.5721	0.4516		F (1,82.63) = 0.2259	0.6359		F (2,82.61) = 0.3116	0.7331		F (2, 82.61) = 1.0083	0.3693		F (1,82.63) = 0.0606	0.8062		F (2,82.61) = 1.0833	0.3432
Platelet	x10^3/uL	F (2,82.60) = 2.3666	0.1001		F (1,82.62) = 0.9030	0.3447		F (1,82.62) = 27.1669	<.0001		F (2,82.60) = 0.2113	0.8099		F (2,82.00) = 0.1199	0.8871		F (1,82.62) = 5.9975	0.0164		F (2,82.60) = 0.5629	0.5717
Pct *	%	F (2,82.82) = 3.5402	0.0335		F (1,82.86) = 1.9064	0.1711		F (1,82.86) = 20.9171	<.0001		F (2,81.81) = 0.0132	0.9869		F (2,82.82) = 0.1162	0.8905		F (1,82.86) = 5.1721	0.0255		F (2,82.82) = 0.5579	0.5746
WBC	x10^3/uL	F (2,83.28) = 2.0451	0.1358		F (1,83.35) = 1.4747	0.228		F (1,83.35) = 30.7971	<.0001		F (2,83.38) = 0.0019	0.9981		F (2,83.28) = 1.0213	0.3646		F (1,83.35) = 2.0134	0.1596		F (2,83.28) = 1.0515	0.354
Seg Neut # Manual	x10^3/uL	F (2,78.60) = 2.9989	0.0556		F (1,78.61) = 0.1197	0.7303		F (1,78.61) = 69.9746	<.0001		F (2,78.60) = 0.4588	0.6337		F (2,78.60) = 0.9715	0.383		F (1,78.61) = 4.4060	0.039		F (2,78.60) = 0.8500	0.4313
Band Neut # Manual	x10^3/uL	F (2,80.97) = 2.7771	0.0682		F (1,80.92) = 0.1344	0.7149		F (1,80.92) = 2.3059	0.1328		F (2,80.97) = 3.2447	0.0441		F (2,80.97) = 0.8516	0.0808		F (1,80.92) = 0.4234	0.5171		F (2,80.97) = 0.3089	0.7351
Lymphocyte # Manual	x10^3/uL	F (2,82.87) = 3.0813	0.0512		F (1,82.91) = 5.3065	0.0237		F (1,82.91) = 113.139	<.0001		F (2,82.87) = 0.8875	0.4156		F (2,82.87) = 3.6014	0.0316		F (1,82.91) = 7.1586	0.009		F (2,82.87) = 1.9501	0.1487
Monocyte # Manual	x10^3/uL	F (2,81.93) = 3.2583	0.0435		F (1,81.90) = 1.3595	0.247		F (1,81.90) = 8.3086	0.005		F (2,81.83) = 1.2010	0.2778		F (2,81.83) = 2.1567	0.1222		F (1,81.90) = 0.5331	0.4674		F (2,81.83) = 0.0472	0.9539
Eosinophil # Manual	x10^3/uL	F (2,80.56) = 1.2478	0.2926		F (1,80.63) = 6.1690	0.0151		F (1,80.63) = 0.2414	0.6245		F (2,80.56) = 1.5483	0.2189		F (2, 80.56) = 0.2543	0.776		F (1,80.63) = 1.0829	0.3012		F (2,80.56) = 0.1240	0.8835
Basophil # Manual	x10^3/uL	F (2,81.00) = 5.5351	0.0056		F (1,80.94) = 0.4098	0.5239		F (1,80.94) = 5.8298	0.018		F (2,81.00) = 1.6955	0.19		F (2,81.00) = 4.1750	0.0188		F (1,80.95) = 4.2082	0.0435		F (2,81.00) = 1.4100	0.2501
Seg Neut Pct Manual	%	F (2,78.69) = 2.9502	0.0581		F (1,78.69) = 0.6010	0.4405		F (1,78.69) = 0.9949	0.3216		F (2,78.69) = 1.4211	0.2476		F (2,78.69) = 4.1441	0.0194		F (1,78.69) = 0.0280	0.8676		F (2,78.69) = 0.7955	0.455
Band Neut Pct Manual	%	F (2,81.94) = 3.7563	0.0275		F (1,81.89) = 1.0731	0.3033		F (1,81.89) = 26.8149	0.0001		F (2,81.94) = 2.1343	0.1249		F (2,81.94) = 3.0518	0.0527		F ( 1,81.89) = 0.8752	0.3523		F (2,81.94) = 0.1815	0.8343
Lymphocyte Pct Manual	%	F (2,79.48) = 3.0447	0.0532		F (1,79.53) = 1.1399	0.2889		F (1,79.53) = 0.0045	0.9464		F (2,79.48) = 2.2418	0.1129		F (2,79.48) = 4.7714	0.011		F (1,79.53) = 0.0528	0.8189		F (2,79.48) = 1.0218	0.3646
Monocyte Pct Manual	%	F (2,80.51) = 2.1511	0.123		F (1,80.57) = 3.4723	0.066		F (1,80.57) = 1.6866	0.1978		F (2,80.51) = 1.6243	0.2034		F (2,80.51) = 0.2182	0.8044		F (1,80.57) = 0.1466	0.7028		F (2,80.51) = 0.7677	0.4674
Eosinophil Pct Manual	%	F (2,78.71) = 1.7969	0.1725		F (1,78.78) = 4.3959	0.0392		F (1,78.78) = 1.0068	0.3187		F (2,78.71) = 2.4176	0.0957		F (2,78.71) = 0.0884	0.9154		F (1,78.78) = 1.7854	0.1853		F (2,78.71) = 0.3859	0.6811
Basophil Pct Manual	%	F (2,80.81) = 2.2977	0.107		F (1,80.75) = 0.6484	0.4231		F (1,80.75) = 0.1632	0.6873		F (2,80.81) = 1.9688	0.1463		F (2,80.81) = 2.2468	0.1123		F (1,80.75) = 0.9640	0.3291		F (2,80.81) = 0.5127	0.6008
N=5-11 animals per experimental group. Mixed-effects model analysis results are presented with degrees of freedom, F-statistics, and P-values. P<.05 indicates a significant effect or interaction, while P<.01 indicates a trend.
